# Supplementary material for: Weathered Coal-Immobilized Microbial Materials as a Highly Efficient Adsorbent for the Removal of Lead
Source: Molecules. 2024 Jan 31;29(3):660. doi: 10.3390/molecules29030660 (PMC10856798; doi:10.3390/molecules29030660)
Supplement: Supplementary file 1 [file molecules-29-00660-s001.zip]

Archive with 1 entries (1 files):
- molecules-2797088-supplementary.pdf
